# Supplementary material for: Therapeutic normal IgG intravenous immunoglobulin activates Wnt-β-catenin pathway in dendritic cells
Source: Commun Biol. 2020 Mar 4;3:96. doi: 10.1038/s42003-020-0825-4 (PMC7055225; doi:10.1038/s42003-020-0825-4)
Supplement: Supplementary file 2 — Supplementary Data 1 [file 42003_2020_825_MOESM2_ESM.xlsx]

## Sheet: Figure 1
	Figure 1a					Figure 1b							Figure 1d						Figure 1e
	CA	IVIG	HSA				CA	IVIG 15mg/ml	IVIG 25mg/ml	HSA				CA	IVIG	HSA				CA	IVIG	HSA
	1	1.24	0.64				1	0.829	0.632	0.426				1	2.51	1.26				1	0.862	0.961
	1	2.21	0.92				1	0.838	0.57	1.562				1	1.63	0.75				1	1.021	1.254
	1	1.27	0.8				1	0.686	0.645	0.979				1	2.13355	1.80006				1	0.76	1.094
	1	2.68	1.45				1	0.653	0.598	0.784				1	2.88469	1.73607
	1	1.59	1.86				1	0.852	0.848	1.042				1	1.34956	0.609234
	1	1.81	1.05											1	1.41585	0.812525
	1	1.93	1.05											1	1.9151	1.28117

## Sheet: Figure 2
	Figure 2
		CA	IVIG	HSA
		1	0.77	0.87
		1	0.81	0.98
		1	0.73	0.87
		1	0.92	0.99
		1	0.75	0.91
		1	0.93	0.98

## Sheet: Figure 3
	Figure 3
		CA	IVIG	Desialylated IVIG
		1	1.5	1.61
		1	1.35	1.49
		1	1.64	1.86

## Sheet: Figure 4
	Figure 4a						Figure 4b						Figure 4c
		CA	IVIG	EDTA+IVIG				CA	IVIG	anti-CD32A+IVIG				CA	IVIG	Syk Inh+ivig
		1	1.71	1.76				1	1.47	1.44				1	1.53	2.21
		1	1.62	1.53				1	1.83	1.49				1	1.71	1.76
		1	1.28	1.5				1	1.33	1.18				1	1.45	1.31
		1	1.46	1.32				1	1.44	1.53				1	1.38	1.51
		1	1.52	1.81

## Sheet: Figure 5
	Figure 5a
							Figure 5b
		CA	IVIG	Fc				CA	IVIG	F(ab')2
		1	4.78	1.06				1	1.74	1.22
		1	3.13	1.44				1	1.48	0.75
		1	2.6	0.96				1	2.61	0.95
								1	3.4	0.73

## Sheet: Figure 6
	Figure 6a							Figure 6b						Figure 6c
		Wnt3A							Wnt5A					Wnt3a
		CA	IVIG	HSA					CA	IVIG	HSA			CA	IVIG	HSA
		1	2.12	1.95					1	2.8	0.85			0.058585	0	0.051388
		1	4.09523	1.37151					1	5.24	1.3			0.066272	0	0.057807
		1	3.32002	0.72999					1	4.62228	2.33029			0.078538	0	0.051485
		1	2.18573	0.924536					1	3.16166	0.647497			0.058391	0	0.036126
		1	2.93	0.98					1	3.41	1.37
		1	3.49615	0.844315
		Wnt1							Wnt7A					Wnt5a
		CA	IVIG	HSA					CA	IVIG	HSA			CA	IVIG	HSA
		1	3.27733	0.690737					1	1.65	0.43			0.068648	10.8852	0.055449
		1	5.66	1.89					1	2.81	1.02			0.028643	10.5682	0.023062
		1	2.41615	0.490931					1	1.54	1.42			0.05684	11.8097	0
		1	2.44	0.62					1	5.20509	2.23462			0.02376	9.98557	0.027248
		1	4.1848	2.08857					1	3.65299	0.83037
		1	4.851	1.26178
		Wnt10A							Wnt7b
		CA	IVIG	HSA					CA	IVIG	HSA
		1	2.65	1.01					1	1.5	0.51
		1	3.39	0.42					1	2.59	0.44
		1	4.67047	2.53307					1	1.14	0.69
		1	5.21816	1.14944					1	4.25389	1.56374
		1	4.7047	0.764198					1	4.38453	1.08885
		1	2.91	0.33

## Sheet: Figure 7
	Figure 7
		CA	NT-siRNA	LRP5/6 siRNA
		3.1	24.2	3.3
		1.4	36.5	4.4
		5.9	41.9	4.3
		8.3	41.1	16.2

## Sheet: Figure 8
	Figure 8a									Figure 8b
										IL-6
		CA	IVIG	FH535+IVIG							CA	HSA	IVIG	FH535+IVIG
		100	126.66	106.44							162.699	174.172	74.5861	68.1512
		100	121.88	97.96							53.0478	55.4056	30.4816	30.6443
		100	152.83	120.37							197.52	206.817	73.6707	76.8692
											76.7172	108.585	36.7968	26.0764
											65.8988	65.0749	61.1018	35.7491
											213.536	235.842	85.7566	102.247
											89.226	110.129	64.5799	98.563
										IL-8
											CA	HSA	IVIG	FH535+IVIG
											3022.96	3246.86	2243.1	1627.14
											406.619	465.017	338.539	302.459
											669.851	834.498	534.577	681.033
											1333.18	1741.12	974.825	553.789
											533.718	433.649	111.987	530.559
											833.884	971.579	568.331	615.741
											622.153	910.975	583.995	580.515

## Sheet: Figure 9
	Figure 9b
	Days	Control									IVIG + DMSO									IVIG + β-Catenin antagonist
	0	0	0	0	0	0	0	0	0	0	0	0	0	0	0	0	0	0	0	0	0	0	0	0	0	0	0	0
	1	0	0	0	0	0	0	0	0	0	0	0	0	0	0	0	0	0	0	0	0	0	0	0	0	0	0	0
	2	0	0	0	0	0	0	0	0	0	0	0	0	0	0	0	0	0	0	0	0	0	0	0	0	0	0	0
	3	0	0	0	0	0	0	0	0	0	0	0	0	0	0	0	0	0	0	0	0	0	0	0	0	0	0	0
	4	0	0	0	0	0	0	0	0	0	0	0	0	0	0	0	0	0	0	0	0	0	0	0	0	0	0	0
	5	0	0	0	0	0	0	0	0	0	0	0	0	0	0	0	0	0	0	0	0	0	0	0	0	0	0	0
	6	0	0	0	0	0	0	0	0	0	0	0	0	0	0	0	0	0	0	0	0	0	0	0	0	0	0	0
	7	0	0	0	0	0	0	0	0	0	0	0	0	0	0	0	0	0	0	0	0	0	0	0	0	0	0	0
	8	0	0	0	0	0	0	0	0	0	0	0	0	0	0	0	0	0	0	0	0	0	0	0	0	0	0	0
	9	0	0	0	0	0	0	0	0	0	0	0	0	0	0	0	0	0	0	0	0	0	0	0	0	0	0	0
	10	0	0	0	0	0	0	0	0	0	0	0	0	0	0	0	0	0	0	0	0	0	0	0	0	0	0	0
	11	0	0	0	0	0	0	0	0	0	0	0	0	0	0	0	0	0	0	0	0	0	0	0	0	0	0	0
	12	1	0	0	0	0.5	0	0.5	0	0.5	0	0	0	0	0	0	0	0	0	0	0	0	0	0	0	0	0	0
	13	2	2	0.5	0	1	0	0.5	1	0.5	0	0	0	0	0	0	0	0	0	0	0	0	0	0	0	0	0	0
	14	2	2	1	0	1	0	1.5	2	1	0	0	0	0	0	0	0	0	0	0	0	0	0	0	0	0	0	0
	15	2	2.5	1.5	0	1	0	2.5	2	2	0.5	0	0	0	0	0	0	1	0	0	0	0	0	0	0	0	0	0
	16	2	2.5	2	0.5	1	0	2.5	2	2	1	0	0	0	0	0	1	1	0	0	0	1	0	0	0	0	0	0
	17	2	1.5	2.5	0.5	1.5	0	2.5	2.5	2	1.5	0	0	0	0.5	0	1	1	0.5	0	0	1	0	0	0	0	0	0
	18	2.5	1	2	0	1.5	0	2.5	2.5	2	1	0	0	0	1	0	1	1	0.5	0	0	1	0	0	0	0	0	0
	19	2.5	1	3	0.5	1.5	0	2.5	2.5	3	1	0	0	0	1.5	1	1	1	0.5	0	0	1	0	0.5	0	0	0	0
	20	3	1.5	2.5	0.5	1.5	0	2.5	2.5	3	1	0	0	0	1.5	1	0.5	1	1	0	0	1	0	0.5	0	0	0	0
	21	3	1	2	2	2.5	0	2.5	2.5	3	1	0	0	0	1.5	1	0.5	1	1	0	0	1	0	0.5	0	0	0	0
	Figure 9d
	IFNg+CD4+ T cels						IL-17A+CD4+ T cels						FOXP3+CD4+ T cels
	CONTROL	IVIG + DMSO	IVIG + β-Catenin antagonist				CONTROL	IVIG + DMSO	IVIG + β-Catenin antagonist				CONTROL	IVIG + DMSO	IVIG + β-Catenin antagonist
	2.6	2.2	0.4				1.7	3.9	2.2				2.4	7.4	6.6
	2.8	1.1	0.3				3.7	3.6	2.5				3.5	10.4	6.8
	2.9	0.4	0.4				4.1	2.2	2.1				3.1	3.7	9
	2.5	0.8	0.3				4	2.3	2.7				4.1	6.2	7.3
	5.5	0.3	2.6				6.1	1.7	3.5				2.9	7.2	10.8
	4.1	2.6	3.5				3.8	4	3.3				7.4	8.8	11.2
	4.7	3.8	2.5				3.8	2.8	3.7				8.4	12.7	11.3
	5.8	3.1	3.3				5.7	2.4	2.8				6.7	9.5	13
